# Supplementary material for: Catalyzing rapid discovery of gold-precipitating bacterial lineages with university students
Source: PeerJ. 2020 Apr 14;8:e8925. doi: 10.7717/peerj.8925 (PMC7164421; doi:10.7717/peerj.8925)
Supplement: Supplemental Information 1 — Sanger sequencing results for the gold gene sequence analyzed as part of the Delftia project. Sample numbering (e.g., Sample_7-2) is the same as that used in the article. [file peerj-08-8925-s001.zip]

Archive with 68 entries (68 files):
- CG_23Mar18/23-Mar-18_2_A01_CG_1_3_FWD.ab1
- CG_23Mar18/23-Mar-18_2_A01_CG_1_3_FWD.seq
- CG_23Mar18/23-Mar-18_2_A02_CG_18_1_FWD.ab1
- CG_23Mar18/23-Mar-18_2_A02_CG_18_1_FWD.seq
- CG_23Mar18/23-Mar-18_2_A03_CG_33_2_FWD.ab1
- CG_23Mar18/23-Mar-18_2_A03_CG_33_2_FWD.seq
- CG_23Mar18/23-Mar-18_2_A04_CG_17_3_REV.ab1
- CG_23Mar18/23-Mar-18_2_A04_CG_17_3_REV.seq
- CG_23Mar18/23-Mar-18_2_A05_CG_30_3_REV.ab1
- CG_23Mar18/23-Mar-18_2_A05_CG_30_3_REV.seq
- CG_23Mar18/23-Mar-18_2_B01_CG_7_1_FWD.ab1
- CG_23Mar18/23-Mar-18_2_B01_CG_7_1_FWD.seq
- CG_23Mar18/23-Mar-18_2_B02_CG_23_2_FWD.ab1
- CG_23Mar18/23-Mar-18_2_B02_CG_23_2_FWD.seq
- CG_23Mar18/23-Mar-18_2_B03_CG_1_3_REV.ab1
- CG_23Mar18/23-Mar-18_2_B03_CG_1_3_REV.seq
- CG_23Mar18/23-Mar-18_2_B04_CG_18_1_REV.ab1
- CG_23Mar18/23-Mar-18_2_B04_CG_18_1_REV.seq
- CG_23Mar18/23-Mar-18_2_B05_CG_33_2_REV.ab1
- CG_23Mar18/23-Mar-18_2_B05_CG_33_2_REV.seq
- CG_23Mar18/23-Mar-18_2_C01_CG_7_2_FWD.ab1
- CG_23Mar18/23-Mar-18_2_C01_CG_7_2_FWD.seq
- CG_23Mar18/23-Mar-18_2_C02_CG_24_1_FWD.ab1
- CG_23Mar18/23-Mar-18_2_C02_CG_24_1_FWD.seq
- CG_23Mar18/23-Mar-18_2_C03_CG_7_1_REV.ab1
- CG_23Mar18/23-Mar-18_2_C03_CG_7_1_REV.seq
- CG_23Mar18/23-Mar-18_2_C04_CG_23_2_REV.ab1
- CG_23Mar18/23-Mar-18_2_C04_CG_23_2_REV.seq
- CG_23Mar18/23-Mar-18_2_D01_CG_9_1_FWD.ab1
- CG_23Mar18/23-Mar-18_2_D01_CG_9_1_FWD.seq
- CG_23Mar18/23-Mar-18_2_D02_CG_25_1_FWD.ab1
- CG_23Mar18/23-Mar-18_2_D02_CG_25_1_FWD.seq
- CG_23Mar18/23-Mar-18_2_D03_CG_7_2_REV.ab1
- CG_23Mar18/23-Mar-18_2_D03_CG_7_2_REV.seq
- CG_23Mar18/23-Mar-18_2_D04_CG_24_1_REV.ab1
- CG_23Mar18/23-Mar-18_2_D04_CG_24_1_REV.seq
- CG_23Mar18/23-Mar-18_2_E01_CG_12_2_FWD.ab1
- CG_23Mar18/23-Mar-18_2_E01_CG_12_2_FWD.seq
- CG_23Mar18/23-Mar-18_2_E02_CG_25_2_FWD.ab1
- CG_23Mar18/23-Mar-18_2_E02_CG_25_2_FWD.seq
- CG_23Mar18/23-Mar-18_2_E03_CG_9_1_REV.ab1
- CG_23Mar18/23-Mar-18_2_E03_CG_9_1_REV.seq
- CG_23Mar18/23-Mar-18_2_E04_CG_25_1_REV.ab1
- CG_23Mar18/23-Mar-18_2_E04_CG_25_1_REV.seq
- CG_23Mar18/23-Mar-18_2_F01_CG_15_1_FWD.ab1
- CG_23Mar18/23-Mar-18_2_F01_CG_15_1_FWD.seq
- CG_23Mar18/23-Mar-18_2_F02_CG_26_1_FWD.ab1
- CG_23Mar18/23-Mar-18_2_F02_CG_26_1_FWD.seq
- CG_23Mar18/23-Mar-18_2_F03_CG_12_2_REV.ab1
- CG_23Mar18/23-Mar-18_2_F03_CG_12_2_REV.seq
- CG_23Mar18/23-Mar-18_2_F04_CG_25_2_REV.ab1
- CG_23Mar18/23-Mar-18_2_F04_CG_25_2_REV.seq
- CG_23Mar18/23-Mar-18_2_G01_CG_15_2_FWD.ab1
- CG_23Mar18/23-Mar-18_2_G01_CG_15_2_FWD.seq
- CG_23Mar18/23-Mar-18_2_G02_CG_30_2_FWD.ab1
- CG_23Mar18/23-Mar-18_2_G02_CG_30_2_FWD.seq
- CG_23Mar18/23-Mar-18_2_G03_CG_15_1_REV.ab1
- CG_23Mar18/23-Mar-18_2_G03_CG_15_1_REV.seq
- CG_23Mar18/23-Mar-18_2_G04_CG_26_1_REV.ab1
- CG_23Mar18/23-Mar-18_2_G04_CG_26_1_REV.seq
- CG_23Mar18/23-Mar-18_2_H01_CG_17_3_FWD.ab1
- CG_23Mar18/23-Mar-18_2_H01_CG_17_3_FWD.seq
- CG_23Mar18/23-Mar-18_2_H02_CG_30_3_FWD.ab1
- CG_23Mar18/23-Mar-18_2_H02_CG_30_3_FWD.seq
- CG_23Mar18/23-Mar-18_2_H03_CG_15_2_REV.ab1
- CG_23Mar18/23-Mar-18_2_H03_CG_15_2_REV.seq
- CG_23Mar18/23-Mar-18_2_H04_CG_30_2_REV.ab1
- CG_23Mar18/23-Mar-18_2_H04_CG_30_2_REV.seq
