# Supplementary material for: Catalyzing rapid discovery of gold-precipitating bacterial lineages with university students
Source: PeerJ. 2020 Apr 14;8:e8925. doi: 10.7717/peerj.8925 (PMC7164421; doi:10.7717/peerj.8925)
Supplement: Supplemental Information 1 — Sanger sequencing results for the gold gene sequence analyzed as part of the Delftia project. Sample numbering (e.g., Sample_7-2) is the same as that used in the article. [file peerj-08-8925-s001.zip › CG_23Mar18/23-Mar-18_2_F04_CG_25_2_REV.seq]

>23-Mar-18_2_F04_CG_25_2_REV.ab1
ACGCAGCCCCGTGGGCGTGGCGATTCCGGACCTGGGCCTGTACGTGCTCGACGGCAGCCTGAACCTGCTGCCGCAGGGTG
TGGCGGGAGAGTTGTATGTGGCGGGCGAGGGCTTGGCACGCGGCTATCTCAACAGGCAAGGACTGACGGCAGAGCGCTTC
ATTGCCAACCCGTTCAGCGAGACGGGCGAGCGCCTGTACCGCACGGGCGACCTGGTGCGCTGGAGTGCCCAGGGCGAACT
CGAATACCTGGGTCGTGCCGACCAGCAGGTCAAGATCCGGGGCTTCCGCATCGAGCTGGGCGAGGTGCAGTCGCAACTGC
TGGCCCAGCCCGAGGTGCGCGAGGCCGTGGTGTTGGCCAAGGAGGGTGCAAGGCTGATCGCCTATGTCTCCCTGCGTGAC
GCGGTGGAGGAAAGCCAGATCAAGCAGCGCCTGGGCCATGCGCTGCCCGACTACATGGTGCCCTCGGCCATCGTCGTGCT
CGATGCCCTGCCTTTGACTGCCAACGGCAAGGTGGACCGCAAGGCGCTGCCCGAGCCGGAGATGGCGAGTGCGCAGGAAT
ACGAGGCACCGCAAGGTGAACTCGAAGAAACGCTGGCGCAGATCTGGGCCGAGGTGCTGGGCGTGGAGCGCGTGGGACGG
CAGGACGGCTTCTTCGAGCTGGGCGGGCATTCGCTGCTGGGCCCTGGGCCTGCTGGAGCGC
